# Supplementary material for: Exosomes Derived from Mg-Preconditioned Bone Mesenchymal Stem Cells Promote Angiogenesis and Osteogenesis for Osteonecrosis Treatment
Source: Materials (Basel). 2025 Oct 13;18(20):4687. doi: 10.3390/ma18204687 (PMC12565615; doi:10.3390/ma18204687)
Supplement: Supplementary file 1 [file materials-18-04687-s001.zip]

Archive with 1 entries (1 files):
- materials-3898223-supplementary.pdf
